# Supplementary material for: Prioritized candidate causal haplotype blocks in plant genome-wide association studies
Source: PLoS Genet. 2022 Oct 17;18(10):e1010437. doi: 10.1371/journal.pgen.1010437 (PMC9612827; doi:10.1371/journal.pgen.1010437)
Supplement: S1 Table — The number indicates the total number of false positive signals in 10 replications. (XLSX) [file pgen.1010437.s009.xlsx]

## Sheet: Sheet1
	HapFM	BLINK	BSLMM	GEMMA	GMMAT
Arabidopsis_simulation	0	5	0	0	0
Soybean_simulation	0	13	0	0	0
* Note. The number indicates the total number of false positive signals in 10 replications.
