# Supplementary material for: Prioritized candidate causal haplotype blocks in plant genome-wide association studies
Source: PLoS Genet. 2022 Oct 17;18(10):e1010437. doi: 10.1371/journal.pgen.1010437 (PMC9612827; doi:10.1371/journal.pgen.1010437)
Supplement: S2 Table — (XLSX) [file pgen.1010437.s010.xlsx]

## Sheet: Sheet1
	HapFM	FH-GWAS	GEMMA	GMMAT	BSLMM
Previously identified loci (genes)
FT	Y	Y	Y	N	Y
FLC	N	Y	Y	N	N
DOG1	Y	Y	Y	Y	N
VIN3	Y	Y	Y	Y	N
Novel loci
Chr3@7598564-7598957	Y	N	N	N	N
Chr4@405136-406621	Y	Y	N	N	N
Chr5@14063228-14197451	Y	N	N	N	N
Chr5@16141604-16146257	Y	N	N	N	N
